# Supplementary material for: Subspheroids in the lithic assemblage of Barranco León (Spain): Recognizing the late Oldowan in Europe
Source: PLoS One. 2020 Jan 30;15(1):e0228290. doi: 10.1371/journal.pone.0228290 (PMC6992009; doi:10.1371/journal.pone.0228290)
Supplement: S1 Dataset — (XLSX) [file pone.0228290.s001.xlsx]

## Sheet: NEGATIVE_DIMENSIONS
TOOL_NEGATIVE_DIMENSIONS
A	B	C			D			E			F			G
The high degree of alteration doesn't allow a clear reading of the negative dimensions	The high degree of alteration doesn't allow a clear reading of the negative dimensions	Count	Length	Width	Count	Length	Width	Count	Length	Width	Count	Length	Width	Count	Length	Width
		1	45	40	1	15	28	1	46	36	1	52	32	1	49	35
		2	31	34	2	16	32	2	55	40	2	54	26	2	45	42
		3	12	16	3	14	24	3	29	42	3	20	44	3	35	33
		4	22	33	4	48	44	4	50	49	4	34	38	4	24	24
		5	17	16	5	33	18	5	40	26	5	44	37	5	12	8
		6	45	40	6	25	20	6	29	17	6	43	36	6	38	25
		7	19	19	7	28	17	7	21	25	7	26	26	7	35	36
		8	38	38	8	23	20	8	35	50	8	28	16	8	25	31
		9	27	31	9	25	41	9	34	19	9	32	27	9	13	15
		10	14	21	10	20	21	10	31	28	10	31	25	10	30	28
		11	30	20	11	42	20	11	23	28	11	45	33	11	10	16
		12	30	34	12	20	30	12	29	50	12	39	43	12	8	9
		13	37	22	13	28	34	13	45	32	13	32	31	13	25	14
		14	42	34	14	34	44	14	27	25	14	45	22	14	8	10
		15	38	28	15	31	30	15	22	27	15	40	19	15	17	17
		16	20	30	16	21	17	16	23	23	16	36	31	16	24	47
											17	20	35
All necessary permits were obtained for the described study, which complied with all relevant regulations
