# Supplementary material for: Subspheroids in the lithic assemblage of Barranco León (Spain): Recognizing the late Oldowan in Europe
Source: PLoS One. 2020 Jan 30;15(1):e0228290. doi: 10.1371/journal.pone.0228290 (PMC6992009; doi:10.1371/journal.pone.0228290)
Supplement: S2 Dataset — (XLSX) [file pone.0228290.s002.xlsx]

## Sheet: ANGLES
TOOL_ANGLES
	(A)	(B)	(C)	(D)	(E)	(F)	(G)
1	104.94	127.71	127.8	129.86	127.2	120.35	101.68
2	103.21	124.34	122.37	133.97	128.2	137.03	120.35
3	122.33	124.1	120.12	148.46	135.31	111.26	137.9
4	123.8	136.02	110.44	141.11	152.77	133.05	121.78
5	128.34	130.78	105.1	137.3	125.49	121.89	118.23
6	137.01	129.07	125.16	150.33	125.4	109.29	130.88
7	128.29	142.31	149.01	144.46	128.56	137.24	139.76
8	109.83	127.67	112.21	147.93	132.69	118.03	120.74
9	112.73	144.09	104.08	119.75	133.67	122.97	135.43
10	138.49	146.5	145.84	130.98	126.3	109.05	123.95
11	145.49		137.52	123.86	138.99	135.87	121.02
12	138.91		117.35	120.36	121.81	106.63	117.54
13			141.66	131.22	148.73	117.63	145.92
14			137.23	125.44	128.11	131.7	137.18
15			130.18	139.75	131.91	138.03	120.09
16			138	134.59	123.05	140.8
17			127.61	137.44		125.95
Huber's M-Estimatora	124.812	131.729	128.223	137.526	129.707	125.437	123.889
Tukey's Biweightb	124.788	131.888	128.056	137.551	128.613	125.485	122.275
Hampel's M-Estimatorc	124.448	132.523	127.928	137.506	129.453	125.49	124.783
Andrews' Waved	124.79	131.896	128.053	137.547	128.615	125.485	122.187
Range	42.28	22.4	44.93	32.24	30.96	40.65	44.24
Minimum	103.21	124.1	104.08	119.75	121.81	106.63	101.68
Maximum	145.49	146.5	149.01	151.99	152.77	147.28	145.92
Mean	124.448	133.259	127.572	137.043	131.762	125.594	126.163
Standard Deviation (SD)	14.2201	8.37546	13.132	9.18399	8.71888	12.032	11.4325
Variance	202.211	70.1484	172.451	84.3457	76.0188	144.769	130.702
Tukey's Hinges 25	111.28	127.67	118.735	131.1	125.895	117.83	120.22
Tukey's Hinges 50	126.045	129.925	127.705	137.445	128.38	122.97	121.78
Tukey's Hinges 75	137.75	142.31	137.76	144.13	134.49	136.45	136.305
All necessary permits were obtained for the described study, which complied with all relevant regulations
